# Supplementary material for: Muay Thai exercises improve quality of life, love of life and self-control
Source: Front Psychol. 2025 May 23;16:1584160. doi: 10.3389/fpsyg.2025.1584160 (PMC12141284; doi:10.3389/fpsyg.2025.1584160)
Supplement: Supplementary file 1 [file Supplementary_file_1.zip]

Archive with 3 entries (2 files):
- Supplementary Material/
- Supplementary Material/oktay abi muaythai.sav
- Supplementary Material/praid test muay thai.sav
